# Supplementary material for: Low capacity for molecular detection of Alphaviruses other than Chikungunya virus in 23 European laboratories, March 2022
Source: PLoS One. 2025 Feb 27;20(2):e0318602. doi: 10.1371/journal.pone.0318602 (PMC11867335; doi:10.1371/journal.pone.0318602)
Supplement: S1 Table — (XLSX) [file pone.0318602.s001.xlsx]

## Sheet: formatted
			Sensitivity samples																						Specificity samples
Laboratory No ↓	Molecular Testing ↓		EQA sample No	CHIKV-OPY	EQA sample No	CHIKV-St Martin	EQA sample No	CHIKV-WA	EQA sample No	VEEV	EQA sample No	EEEV	EQA sample No	WEEV	EQA sample No	BFV	EQA sample No	SINV	EQA sample No	RRV	EQA sample No	MAYV	EQA sample No	ONNV	Negative control
	Extraction
1	Manual	CHIKV	649	CHIKV	982	CHIKV	1018	CHIKV	1005	NA	1024	NA	1042	NA	1011	NA	1029	NA	1031	NA	1036	NA	1037	NA	negative	negative	negative	negative		Legend
2	Automated	CHIKV; ONNV	322	CHIKV	678	CHIKV	604	CHIKV	603	NA	578	NA	517	NA	632	NA	662	NA	624	NA	671	NA	574	CHIKV	negative	negative	negative	negative		xxxV	correct positive result
3	Manual	BFV; CHIKV; EEEV; MAYV; ONNV; RRV; SINV; VEEV; WEEV; pan-alpha	734	CHIKV	890	CHIKV	926	CHIKV	918	VEEV	799	EEEV	889	WEEV	886	BFV	916	SINV	880	RRV	935	MAYV	752	ONNV	negative	negative	negative	BFV		negative	corect negative result
4	Manual	CHIKV	340	CHIKV	967	CHIKV	1012	CHIKV	990	NA	1023	NA	1039	NA	1002	NA	1019	NA	1026	NA	1025	NA	1016	NA	negative	negative	negative	negative		xxxV	false positive result
5	Automated	CHIKV; pan-alpha; HTS	519	CHIKV	895	CHIKV	936	CHIKV	931	VEEV	806	EEEV	938	WEEV	899	BFV	919	SINV	881	RRV	950	MAYV	763	ONNV	negative	negative	negative	negative		negative	false negative result
6	Automated	CHIKV	384	CHIKV	965	CHIKV	1009	CHIKV	987	NA	959	NA	1034	NA	954	NA	991	NA	989	NA	1014	NA	1010	CHIKV	negative	negative	negative	negative		inconclusive	inconclusive result
7	Automated	CHIKV; MAYV; pan-alpha	144	CHIKV	694	CHIKV	613	CHIKV	629	negative	580	negative	520	WEEV	680	negative	672	SINV	653	RRV	706	MAYV	596	ONNV	negative	negative	negative	negative		NA	Not applicable / did NOT perform virus specific tests
8	Automated	CHIKV; MAYV; SINV; pan-alpha	682	CHIKV	709	CHIKV	684	CHIKV	637	VEEV	626	EEEV	611	WEEV	727	BFV	693	SINV	713	RRV	731	MAYV	628	ONNV	negative	negative	negative	negative
9	Automated	CHIKV	1021	CHIKV	665	CHIKV	779	CHIKV	790	NA	663	NA	735	NA	777	NA	750	NA	765	NA	819	NA	665	NA	inconclusive	inconclusive	inconclusive	inconclusive		Abbreviations
10	Manual	CHIKV; SINV; pan-alpha	683	CHIKV	914	CHIKV	939	CHIKV	941	SINV	829	negative	940	negative	901	negative	929	negative	892	RRV	978	negative	764	ONNV	negative	negative	negative	negative		BFV	Barmah Forest virus
11	Automated	BFV; CHIKV; EEEV; MAYV; ONNV; RRV; SINV; VEEV; WEEV; pan-alpha	378	CHIKV	933	CHIKV	994	CHIKV	980	negative	882	EEEV	1007	WEEV	943	BFV	983	SINV	930	RRV	978	MAYV	996	ONNV	negative	negative	negative	negative		CHIKV	Chikungunya virus
12	Automated	CHIKV; EEEV; MAYV; WEEV; pan-alpha	513	CHIKV	827	CHIKV	813	CHIKV	805	VEEV	697	EEEV	780	WEEV	809	BFV	811	SINV	795	RRV	830	MAYV	708	ONNV	negative	negative	negative	negative		EEEV	Eastern equine encephalitis virus
13	Automated	CHIKV; EEEV; VEEV; WEEV	511	CHIKV	761	CHIKV	775	CHIKV	787	VEEV	657	EEEV	707	WEEV	769	NA	739	NA	759	NA	815	NA	660	CHIKV	negative	negative	negative	negative		MAYV	Mayaro virus
14	Automated	BFV; CHIKV; EEEV; ONNV; RRV; SINV; VEEV; WEEV	756	CHIKV	828	CHIKV	826	CHIKV	839	VEEV	712	EEEV	793	WEEV	814	BFV	841	SINV	798	RRV	848	MAYV	711	ONNV	negative	negative	negative	negative		ONNV	Onyong-nyong virus
15	Automated	BFV; CHIKV; EEEV; MAYV; ONNV; RRV; SINV; VEEV; WEEV; Other	309	CHIKV	924	CHIKV	964	CHIKV	969	VEEV	833	EEEV	995	WEEV	920	BFV	971	SINV	910	RRV	973	MAYV	837	ONNV	negative	negative	negative	CHIKV		RRV	Ross River virus
16	Automated	CHIKV; pan-alpha	581	CHIKV	729	CHIKV	687	CHIKV	696	negative	641	negative	622	negative	733	negative	703	SINV	717	RRV	738	MAYV	642	ONNV	negative	negative	negative	negative		SINV	Sindbis virus
17	Automated	CHIKV; pan-alpha	617	SINV	847	CHIKV	871	CHIKV	887	negative	748	CHIKV	849	WEEV	835	BFV	859	SINV	861	RRV	866	ONNV	736	CHIKV	alphavirus	alphavirus	alphavirus	negative		VEEV	Venezuelan equine encephalitis virus
18	Manual	CHIKV; EEEV; ONNV; RRV; SINV; VEEV; WEEV	608	CHIKV	922	CHIKV	963	CHIKV	948	VEEV	831	EEEV	952	WEEV	904	NA	968	SINV	906	RRV	972	NA	792	CHIKV	negative	negative	negative	negative		WEEV	Western equine encephalitis virus
19	Automated	CHIKV; MAYV; ONNV; SINV; pan-alpha	885	CHIKV	791	CHIKV	788	CHIKV	802	VEEV	677	EEEV	742	WEEV	796	BFV	803	SINV	794	RRV	825	ONNV	688	ONNV	negative	negative	negative	negative		pan-alphavirus	Species-unspecific pan-alphavirus assay
20	Manual	CHIKV	998	CHIKV	957	CHIKV	1001	CHIKV	981	NA	903	NA	1015	NA	953	NA	985	NA	934	NA	1013	NA	1008	NA	negative	negative	negative	negative		HTS	High-throughput sequencing
21	Manual	BFV; CHIKV; EEEV; MAYV; ONNV; RRV; SINV; VEEV; WEEV; pan-alpha	199	CHIKV	852	CHIKV	876	CHIKV	893	VEEV	749	EEEV	850	WEEV	858	BFV	900	SINV	862	RRV	872	MAYV	740	ONNV	negative	negative	negative	negative
22	Manual	CHIKV	668	CHIKV	845	CHIKV	853	negative	846	NA	747	NA	834	NA	821	NA	843	NA	860	NA	856	NA	715	NA	negative	negative	negative	negative
23	Automated	CHIKV; MAYV; ONNV; RRV	94	CHIKV	751	CHIKV	698	CHIKV	758	NA	651	NA	659	NA	741	NA	714	NA	723	RRV	786	MAYV	647	ONNV	negative	negative	negative	negative
Total correct, % *				0.956522		1		0.956522		0.666667		0.733333		0.866667		0.769231		0.928571		1		0.785714		0.722222	0.902174
*NA excluded
Total NA, %				0		0		0		0.347826		0.347826		0.347826		0.434783		0.391304		0.347826		0.391304		0.217391
